# Supplementary material for: Genotype–Phenotype Correlations, Treatment, and Prognosis of Children With Early‐Onset (Neonatal) Marfan Syndrome
Source: Clin Genet. 2025 Mar 10;108(2):134–45. doi: 10.1111/cge.14722 (PMC12215293; doi:10.1111/cge.14722)
Supplement: Supplementary file 2 — Supplemental Table S5. Baseline summary of all individuals. [file CGE-108-134-s001.xlsx]

## Sheet: Supplemental Table 5
Supplemental Table S5
Table S5 Baseline summary of all individuals
Individual	01	02	05	06	10	11	13	14	24	L01	L02	L03	L04	L05	L06	L07	L08	L09	L10	L11	L12	L13	L14	L15	L16	L17	L18	L19	L20	L21	L22	L23	L24	L25	L26	L27	L28	L29	L30	L31	L32
Year of birth/publication	2017	2017	2015	2016	2004	2015	1996	2003	2005	2014	2010	2019	2019	2009	1999	1991	2017	2010	2020	2008	2011	2011	1995	2005	2021	2016	2006	1999	2016	1992	2004	2005	2019	2007	2007	2019	2020	1999	2004	2019	2021
Age at diagnosis (m)	0	1	10	2	7	1	0	0	0	0	0	0	9	0	0	0	1	0	N/A	N/A	0	0	0	6	6	N/A	N/A	3	0	0	0	4	0	0	0	N/A	N/A	0	0	0	0
Gender (M/F)	M	M	M	M	M	M	F	M	M	F	N/A	F	F	M	M	M	F	F	N/A	M	F	F	F	M	M	M	M	F	F	M	M	M	F	M	M	M	N/A	N/A	F	M	M
Age at moment of death, or	-	-	-	-	-	19	3	0	1	-	0	-	-	2	4	0	-	0	-	0	2	1	0	-	-	24	39WGEST	3	-	0	0	4.5	0	0	3	-	26WGEST	3	2	36	1
Age at last follow up	51	57	76	70	215	-	-	-	-	34	-	144	108	-	-	-	14	-	19	-	-	-	-	48	10	-	-	-	8	-	-	-	-	-	-	13	-	-	-	-	-
Group	B	B	B	B	B	B	A	A	A	B	A	B	B	A	A	A	N/A	A	B	A	A	A	A	B	N/A	B	A	A	N/A	A	A	A	A	A	A	N/A	A	A	A	B	A
Genotype
Variant DNA	c.3338-1G>A	c.3290G>T	c.3268C>T	c.3562_3573del	c.3346G>A	c.3965-2A>G	c.3143T>C	c.3590-?_3712+?del	c.3964+1G>A	c.3458G>A	c.2855-?_3337+?del	c.3037G>A	c.3661T>C	c.3838+1G>A	c.3964+1G>A	c.3069G>C	c.3143T>C	c.3208G>C	c.3476G>A	c.3602G>A	c.3602G>A	c.3964+1G>A	c.3208+5G>T	c.3706T>C	c.3706T>C	c.3143T>C	N/A	c.3095G>A	c.3331T>C	c.3220T>C	c.3165T>G	c.3965-2A>G	c.3208+5G>A	c.3256T>C	c.3257G>A	c.3143T>C	c.3589+528_3713-677del	c.3603_3668del	c.3202_3204delinsCGG	c.3965-935_4015del	c.3964+1G>T
Variant AA	p.(Asp1115_Ile1156del)?	p.(Cys1097Phe)	p.(Pro1090Ser)	p.(Ser1188_Asp1191del)	p.(Glu1116Lys)	p.(Ile1323_Asp1363del)?	p.(Ile1048Thr)	p.(Ser1202_Cys1242del)	p.(Val1281_Asp1322del)?	p.(Cys1153Tyr)	p.(Arg954_Ile1114del)	p.(Gly1013Arg)	p.(Cys1221Arg)	p.(Ile1239_Asp1280del)?	p.(Val1281_Asp1322del)	p.(Lys1023Asn)	p.(Ile1048Thr)	p.(Asp1070His)	p.(Cys1159Tyr)	p.(Cys1201Tyr)	p.(Cys1201Tyr)	p.(Val1281_Asp1322del)?	p.(Asn1030_Ile1071del)	p.(Cys1236Arg)	p.(Cys1236Arg)	p.(Ile1048Thr)	N/A	p.(Cys1032Tyr)	p.(Cys1111Arg)	p.(Cys1074Arg)	p.(Cys1055Trp)	p.(Ile1323_Asp1363del)?	p.(Asn1030_Ile1071del)	p.(Cys1086Arg)	p.(Cys1086Tyr)	p.(Ile1048Thr)	p.(Ser1202_Cys1242del)	p.(Ser1202_Cys1223del)	p.(Cys1068Arg)	p.(Ile1323_Asp1363del)?	p.(Val1281_Asp1322del)?
De novo	yes	yes	yes	yes	yes	suspected	yes	suspected	yes	yes	N/A	suspected	suspected	yes	suspected	yes	suspected	yes	N/A	yes	yes	yes	yes	yes	N/A	yes	yes	suspected	yes	yes	yes	N/A	yes	yes	NoT	N/A	yes	N/A	N/A	yes	suspected
Morphological features at birth
Dolichocephaly	-	+	N/A	-	-	-	+	-	-	+	+	-	-	+	+	-	-	+	-	-	-	-	-	-	-	-	-	-	+	+	-	-	+	+	+	-	-	+	-	-	-
Frontal bossing	-	-	N/A	-	+	-	+	-	-	+	-	-	+	+	+	-	-	-	-	-	-	-	-	-	-	+	-	+	+	-	-	+	-	-	-	-	-	-	-	-	-
Hyperthelorism	-	+	N/A	+	-	-	-	-	-	-	-	-	-	-	+	-	-	-	-	-	-	-	-	-	-	-	-	-	-	-	-	-	-	-	-	-	-	-	-	+	-
Old appearanceB	+	-	N/A	-	-	+	+	-	+	+	+	+	+	+	-	+	-	-	-	-	-	-	-	-	-	+	+	+	+	-	+	+	+	-	-	+	-	-	+	-	+
Highly-arched palate	-	+	N/A	+	-	-	-	-	-	-	-	+	-	+	-	-	-	-	-	+	+	+	-	-	-	-	-	-	-	-	+	-	-	+	+	-	-	+	-	-	-
Micrognathia or retrognathia	+	+	N/A	-	+	-	-	+	-	+	+	+	-	+	-	-	-	-	-	+	-	-	-	-	-	-	-	+	+	-	+	-	+	-	-	+	-	+	-	+	-
Pectus deformityC	-	EXC	-O	-	EXC	EXC	-	-	CAR	-	-	CAR	CAR	CAR	-	-	-	EXC	-	-	-	-	-	CAR	-	-	-	-	EXC	CAR	-	EXC	-	-	-	CAR	-	-	-	EXC	-
Congenital flexion contractures	E, K	-	-	-	S, E	E, K, H	W,F	H, K	E, W, K, A	E, TH	E, H, K	-	-	E, K	E, K	E, H, K	K	W, K, A	-	+	-	+	E, H, K	-	-	-	+	FI	E, K	E, W, H, K, A	FI, TH, E, W, H, K, A	E, K	+	E, W, K, A	-	E, K	-	E, H, K, F	-	FI, E, K	E, K
Ear deformitiesD	+	+N	N/A	-	-	-	+	+	-	-	-	-	+	+	-	+	-	+	-	+	+	+	+	-	-	+	-	-	-	+	+	+	-	+	-	+	-	+	+	+	+
Loose and/or redundant skin	-	+	N/A	-	-	+	+	-	+	+	-	+	+	+	-	+	-	-	-	+	-	-	-	+	-	+	+	+	+	+	+	+	+	+	+	+	+	-	+	-	+
Long fingers	+	+	+	+	+	+	+	+	+	+	+	+	+	+	+	+	+	+	-	+	+	+	+	+	+	+	+	+	+	+	+	+	+	+	+	+	+	+	+	+	+
Echocardiographic findings at diagnosis
Mitral insufficiency (grade)	1	0	2	3	1	0	0	N/A	N/A	N/A	N/A	2	2	1	N/A	4	N/A	3	N/A	2	2	4	2	N/A	N/A	1	1	N/A	N/A	4	3	N/A	1	2	N/A	3	2	0	1	N/A	4
Tricuspid insufficiency (grade)	0	1	1	3	N/A	1	0	N/A	N/A	N/A	4	0	2	1	N/A	4	N/A	3	N/A	2	1	4	2	N/A	N/A	1	N/A	2	N/A	N/A	4	N/A	1	4	N/A	2	2	0	1	N/A	2
Aortic root dilatation (Z-score)	3.67	5.18	5.03	6.59	4.13	6.40	N/A	4.6	N/A	N/A	N/A	N/A	N/A	N/A	N/A	N/A	N/A	N/A	N/A	N/A	N/A	N/A	N/A	N/A	N/A	N/A	N/A	N/A	N/A	N/A	N/A	N/A	N/A	N/A	N/A	2	N/A	N/A	N/A	N/A	6.37
Antihypertensive drugs, age at start (m)
β-blocker	0	6	10	2	8	2	2	-	-	7	-	4	9	-	-	-	-	-	-	-	-	-	-	24	7	0	-	-	-	-	-	3	-	-	-	11	-	0	2	0	-
ARB	1	2	11	4	-	5	-	-	-	4	-	12	9	-	-	-	8	-	9	-	0	0	-	-	-	7	-	-	-	-	-	-	-	-	-	-	-	-	-	0	-
ACE inhibitor	-	-	-	-	-	-	-	-	-	-	-	-	-	-	-	-	5	-	-	0	-	-	-	3	4	-	-	-	-	-	-	-	-	-	3	8	-	-	2	-	-
Age at 1st cardiac surgery (m)	9	-	-	15	55	12	3R	-	-	6	-	54	72	-	-	-	11	-	10	-	2	-	-	6	6	-	-	-	-	-	-	-	-	-	-	11	-	-	2	3	-
Symptoms
Myopia	+	+	+	+	+	+	N/A	N/A	N/A	N/A	N/A	+	+	N/A	N/A	N/A	N/A	N/A	N/A	-	N/A	N/A	N/A	+	N/A	N/A	N/A	N/A	N/A	N/A	N/A	N/A	N/A	N/A	N/A	N/A	N/A	+	N/A	+	N/A
Age at first measurement (m)	12	N/A	16	61	162	6	N/A	N/A	N/A	N/A	N/A	N/A	N/A	N/A	N/A	N/A	N/A	N/A	N/A	-	N/A	N/A	N/A	N/A	N/A	N/A	N/A	N/A	N/A	N/A	N/A	N/A	N/A	N/A	N/A	N/A	N/A	N/A	N/A	3	N/A
Severity at first measurement, OD (dpt)	-5.25	10	-5.5	-19.5	-4.0	-9.50	N/A	N/A	N/A	N/A	N/A	N/A	N/A	N/A	N/A	N/A	N/A	N/A	N/A	-	N/A	N/A	N/A	N/A	N/A	N/A	N/A	N/A	N/A	N/A	N/A	N/A	N/A	N/A	N/A	N/A	N/A	N/A	N/A	-13	N/A
Severity at first measurment, OS (dpt)	-4.50	-17	-4.3	-19.5	-3.5	-15.5	N/A	N/A	N/A	N/A	N/A	N/A	N/A	N/A	N/A	N/A	N/A	N/A	N/A	-	N/A	N/A	N/A	N/A	N/A	N/A	N/A	N/A	N/A	N/A	N/A	N/A	N/A	N/A	N/A	N/A	N/A	N/A	N/A	-12	N/A
Scoliosis	+	-	+	+	+	+	N/A	-	-	+	N/A	+	+	N/A	-	N/A	+	N/A	N/A	N/A	N/A	N/A	N/A	N/A	N/A	+	N/A	-	N/A	N/A	+	+	N/A	N/A	N/A	+	N/A	N/A	N/A	+	+
Age at first measurement (m)	35	-	30	24-36	22	17	N/A	-	-	N/A	N/A	N/A	N/A	N/A	-	N/A	N/A	N/A	N/A	N/A	N/A	N/A	N/A	N/A	N/A	N/A	N/A	-	N/A	N/A	N/A	N/A	N/A	N/A	N/A	N/A	N/A	N/A	N/A	N/A	N/A
Severity at first measurement, cobb angle (°)	34	-	60	61	12	48	N/A	-	-	N/A	N/A	46	37	N/A	-	N/A	N/A	N/A	N/A	N/A	N/A	N/A	N/A	N/A	N/A	N/A	N/A	-	N/A	N/A	N/A	N/A	N/A	N/A	N/A	N/A	N/A	N/A	N/A	N/A	N/A
Location	Th7 - L2	-	T9-L3	T10-L3	N/A	N/A	N/A	-	-	N/A	N/A	N/A	N/A	N/A	-	N/A	N/A	N/A	N/A	N/A	N/A	N/A	N/A	N/A	N/A	N/A	N/A	-	N/A	N/A	N/A	N/A	N/A	N/A	N/A	N/A	N/A	N/A	N/A	N/A	N/A
Age at last measurement (m)	N/A	-	64	48-60	76	N/A	N/A	-	-	N/A	N/A	N/A	N/A	N/A	-	N/A	N/A	N/A	N/A	N/A	N/A	N/A	N/A	N/A	N/A	N/A	N/A	-	N/A	N/A	N/A	N/A	N/A	N/A	N/A	N/A	N/A	N/A	N/A	N/A	N/A
Severity at last measurement, cobb angle (°)	N/A	-	94	78	56	N/A	N/A	-	-	N/A	N/A	N/A	N/A	N/A	-	N/A	N/A	N/A	N/A	N/A	N/A	N/A	N/A	N/A	N/A	N/A	N/A	-	N/A	N/A	N/A	N/A	N/A	N/A	N/A	N/A	N/A	N/A	N/A	N/A	N/A
Location	N/A	-	T12-L3	T11-L4	N/A	N/A	N/A	-	-	N/A	N/A	N/A	N/A	N/A	-	N/A	N/A	N/A	N/A	N/A	N/A	N/A	N/A	N/A	N/A	N/A	N/A	-	N/A	N/A	N/A	N/A	N/A	N/A	N/A	N/A	N/A	N/A	N/A	N/A	N/A
Ectopia Lentis	-	one	-	-	one	both	N/A	N/A	-	one	N/A	+	both	both	+	N/A	-	N/A	N/A	-	N/A	N/A	-	+	N/A	N/A	N/A	-	N/A	-	-	-	-	N/A	one	one	N/A	-	-	both	both
Pneumothorax	-	-	-	-	-	+	+	-	-	+	+	N/A	N/A	-	N/A	N/A	N/A	N/A	N/A	-	N/A	N/A	-	N/A	N/A	+	N/A	+	N/A	-	-	-	N/A	-	+	-	-	N/A	N/A	+	+
Long emphysemaG	+	-	-	-	-	-	+	-	-	N/A	+	N/A	N/A	NA	N/A	N/A	+	N/A	N/A	N/A	+	+	-	N/A	N/A	+	N/A	+	N/A	+	-	+	N/A	N/A	+	-	-	N/A	-	+	N/A
Diaphragmatic hernia/ eventration	+	-	-	-	-	-	+	-	-	N/A	N/A	N/A	N/A	-	N/A	N/A	-	N/A	N/A	N/A	N/A	N/A	-	N/A	N/A	+	N/A	-	N/A	+	+	-	N/A	N/A	N/A	-	+	N/A	-	N/A	-
Pes planus/planovalgus	+	+	+	+	+	-	N/A	+	-	N/A	N/A	N/A	N/A	N/A	+	N/A	N/A	N/A	N/A	N/A	N/A	N/A	N/A	+	N/A	N/A	N/A	N/A	+	N/A	-	+	N/A	+	N/A	+	N/A	N/A	N/A	N/A	N/A
Development
Age of first words (m)	11J	15	12	8	8P	15	N/A	N/A	N/A	N/A	N/A	N/A	N/A	N/A	N/A	N/A	N/A	N/A	N/A	N/A	N/A	N/A	N/A	N/A	N/A	N/A	N/A	N/A	N/A	N/A	N/A	N/A	N/A	N/A	N/A	N/A	N/A	N/A	N/A	N/A	N/A
Age at start walking (m)	30J,L	32	19	19	16	N/A	N/A	N/A	N/A	N/A	N/A	N/A	N/A	N/A	N/A	N/A	N/A	N/A	N/A	N/A	N/A	N/A	N/A	18	N/A	N/A	N/A	N/A	N/A	N/A	N/A	N/A	N/A	N/A	N/A	N/A	N/A	N/A	N/A	N/A	N/A
Other therapies
Long term tube feeding (>1m)	+	-	-	-	+	+	+	N/A	-	-	-	N/A	N/A	-	-	N/A	+	-	N/A	N/A	N/A	N/A	-	N/A	N/A	+	N/A	N/A	N/A	-	-	N/A	N/A	N/A	N/A	N/A	-	N/A	N/A	-	-
Thoracic casting/corset/brace	+	-	+	+	+	-	N/A	N/A	N/A	-	-		+	-	-	-	N/A	-	N/A	-	N/A	N/A	-	N/A	N/A	-	-	-	-	-	-	-	-	-	N/A	N/A	-	-	-	-	-
Ankle/foot orthotics	+	+	+	+	+	-	N/A	N/A	N/A	+	-	N/A	-	-	-	-	N/A	-	N/A	-	N/A	N/A	-	N/A	N/A	-	-	-	-	-	-	-	-	-	N/A	N/A	-	-	-	-	-
Age at other surgeries (m)
Ocular surgeryI	-	+	-	-	-	+	-	-	-	-	-	-	-	-	-	-	N/A	-	N/A	-	-	-	-	-	N/A	-	-	-	-	-	-	-	-	-	-	-	-	-	-	+	-
Scoliosis surgery	-	-	+	+	+++++	-	-	-	-	-	-	+	-	-	-	-	N/A	-	N/A	-	-	-	-	-	N/A	-	-	-	-	-	-	-	-	-	-	-	-	-	-	+	-
Inguinal hernia repair	+	-	++	+	-	-	-	-	-	-	-	-	-	-	-	-	N/A	-	N/A	-	-	-	-	+	N/A	-	-	-	-	-	-	-	-	-	+	+	-	-	-	-	-
Pyloromyotomy	-	++	-	-	-	-	++	-	-	-	-	-	-	-	-	+	N/A	-	N/A	-	-	-	-	-	N/A	-	-	-	-	-	-	-	-	-	-	-	-	-	-	-	-
Diaphragm plication	+	-	-	-	-	-	+	-	-	-	-	-	-	-	-	-	N/A	-	N/A	-	-	-	-	-	N/A	-	-	-	-	-	-	-	-	-	-	-	-	-	-	-	-

## Sheet: Legend
Abbreviations
M	Male
F	Female
m	months
EXC	Pectus Excavatum
CAR	Pectus Carinatum
One	One side affected
Both	Both sides affected
Suspected	Parents were clinically unaffected, but not both tested
De novo	Mutation was not found in either of the parents
ARB	Angiotensin Receptor Blocker
ACE inhibitor	Angiotensin-Converting Enzyme inhibitor
N/A	not available, or not applicable
A	Ankles
E	Elbows
F	Feet
FI	Fingers
H	Hips
K	Knees
S	Shoulders
TH	Thumbs
W	Wrists
OD	Oculus dexter, right eye
OS	Oculus sinister, left eye
39WGEST	Individual died at 39 weeks of gestation
26WGEST	Labor induction at 26 weeks
Legend
+	Yes/Present. If applicable amount represents number of events. In case of missing details (e.g. location for contractures), + is noted if pressent.
-	no
?	Predicted to lead to exon skipping. No mRNA analysis data was available as evidence of the effect of the variant.
B	Old appearance
C	Pectus deformity
D	Ear deformity
G	Lung emphysema is not always proven, but sometimes predicted because of recurrent respiratory infections
I	Ocular surgery
J	Development delay with regression and discontinuation of development of speech and walking respectively
L	Walks along the wall, sporadically walking 3 steps without help
N	Low set ears
O	Thorax deformity left, pectus excavatum at age 3 months
P	At 21 months still only a few words, after which catch up
R	Pacemaker placement
T	Somatic mosaicism in father
