# Supplementary material for: Genotype–Phenotype Correlations, Treatment, and Prognosis of Children With Early‐Onset (Neonatal) Marfan Syndrome
Source: Clin Genet. 2025 Mar 10;108(2):134–45. doi: 10.1111/cge.14722 (PMC12215293; doi:10.1111/cge.14722)
Supplement: Supplementary file 3 — Supplemental Table S6. Overview genetic variants in FBN1 gene based on transcript NM_000138.4. [file CGE-108-134-s002.xlsx]

## Sheet: Suppl Table 6
Supplemental Table S6
Table S6. Overview genetic variants in FBN1 gene based on transcript NM_000138.4
Individual	Year of publication/ birth	Variant DNA	De novo	Variant AA	Exon	Type of mutation	Predicted effect of mutation according to MFS experts1	ACMG/AMP Variant Interpretation2	ACMG/AMP FBN1 VCEP Criteria2	Comments
001	2017	c.3338-1G>A	yes	p.(Asp1115_Ile1156del)?	intron 26	loss of canonical splice acceptor site	skipping exon 27: c.3338_3463del; inframe deletion	Pathogenic	PVS1_strong, PM2_supporting, PM6, PP3, PP4
002	2017	c.3290G>T	yes	p.(Cys1097Phe)	26	missense	loss of essential Cys in EGF consensus sequence	Pathogenic	PM1_Strong, PS4_Moderate, PM2_Supporting, PM5, PM6, PP2, PP3, PP4
005	2015	c.3268C>T	yes	p.(Pro1090Ser)	26	missense	new Serine is predicted to give O-glycosylation (Yin-O-Yang)	Likely pathogenic	PM2_supporting, PP3, PP4, PS4
006	2016	c.3562_3573del	yes	p.(Ser1188_Asp1191del)	28	inframe deletion	inframe deletion of 4 amino acids results in distance of Cys 5 and Cys 6 in EGF consensus sequence below the minimum of 10 aa.	Likely pathogenic	PM2_supporting, PM4, PM6, PP3, PP4
010	2004	c.3346G>A	yes	p.(Glu1116Lys)	27	missense	loss of Glutamic acid negative charge in EGF consensus sequence, essential for Ca2+ binding	Likely pathogenic	PM1_moderate, PM2_supporting, PM6, PP3, PP4
011	2015	c.3965-2A>G	suspected	p.(Ile1323_Asp1363del)?	intron 31	loss of canonical splice acceptor site	splice error, probably exon 32 skipping with inframe deletion	Likely pathogenic	PVS1_strong, PM2_supporting, PP3, PP4
013	1996	c.3143T>C	yes	p.(Ile1048Thr)	25	missense	new Threonine: is predicted to give O-glycosylation (Yin-O-Yang)	Likely pathogenic	PM2_supporting, PM6, PP3, PP4	In publication (3276T>C according to obsolete nomenclature in literature)
014	2003	c.3590-?_3712+?del	suspected	p.(Ser1202_Cys1242del)	29	large genomic deletion	loss of exon 29: inframe deletion in mRNA	Likely pathogenic	PVS1_strong, PM2_supporting, PP3, PP4
024	2005	c.3964+1G>A	yes	p.(Val1281_Asp1322del)?	intron 31	loss of canonical splice donor site	splice error, probably exon 31 skipping with inframe deletion	Pathogenic	PVS1_strong, PM1_moderate, PM2_supporting, PM6, PP3, PP4
L01	2014	c.3458G>A	yes	p.(Cys1153Tyr)	27	missense	loss of essential Cys in EGF consensus sequence	Pathogenic	PM1_Strong, PS4_Moderate, PM2_Supporting, PM5, PM6, PP3, PP4
L02	2010	c.2855-?_3337+?del	unknown	p.(Arg954_Ile1114del)	24-26	large genomic deletion	inframe deletion	Likely pathogenic	PVS1_strong, PM2_supporting, PP3, PP4
L03	2019	c.3037G>A	suspected	p.(Gly1013Arg)	24	missense	highly conserved and gain of positive charge	Likely pathogenic	PM2_supporting, PP2, PP3, PP4, PM6
L04	2019	c.3661T>C	suspected	p.(Cys1221Arg)	29	missense	loss of essential Cys in EGF consensus sequence	Pathogenic	PM1_Strong, PS4_Moderate, PM2_Supporting, PM5, PM6, PP3, PP4
L05	2009	c.3838+1G>A	yes	p.(Ile1239_Asp1280del)?	intron 30	loss of canonical splice donor site	splice error, probably exon 30 skipping with inframe deletion	Pathogenic	PVS1_strong, PM1_moderate, PM2_supporting, PM6, PP3, PP4
L06	1999 & 1995	c.3964+1G>A	suspected	p.(Val1281_Asp1322del)	intron 31	loss of canonical splice donor site	splice error, exon 31 skipping with inframe deletion; evidence on mRNA	Pathogenic	PVS1_strong, PS1, PM1_moderate, PM2_supporting, PM6, PP3, PP4
L07	1991 & 1994	c.3069G>C	yes	p.(Lys1023Asn)	24	missense	highly conserved aa in highly conserved domain: substitutes a positively charged aa with a noncharged one and is predicted to result in an additional B turn of the polypetide chain- the mutation is situated in one of the seven 8-cysteine motifs that interrupt the tandem array of EGF-like repeats	Likely pathogenic	PM2_supporting, PM6, PP3, PP4	In publication: K125N, G375 to C, based on unknown numbering system with c.899=1
L08	2017	c.3143T>C	suspected	p.(Ile1048Thr)	25	missense	new Threonine: is predicted to give O-glycosylation (Yin-O-Yang)	Likely pathogenic	PM2_supporting, PM6, PP3, PP4
L09	2010	c.3208G>C	yes	p.(Asp1070His)	26	missense and loss of splice donor site	loss of essential Asp in EGF consensus and predicted weaker splice donor site	Likely pathogenic	PM1_moderate, PM2_supporting, PM6, PP3, PP4
L10	2020	c.3476G>A	unknown	p.(Cys1159Tyr)	28	missense	loss of essential Cys in EGF consensus sequence	Pathogenic	PM1_Strong, PS4_Moderate, PM2_Supporting, PM5, PP3, PP4
L11	2008	c.3602G>A	yes	p.(Cys1201Tyr)	29	missense	loss of essential Cys in EGF consensus sequence	Pathogenic	PM1_Strong, PS4_Moderate, PM2_Supporting, PM5, PM6, PP3, PP4
L12	2011	c.3602G>A	yes	p.(Cys1201Tyr)	29	missense	loss of essential Cys in EGF consensus sequence	Pathogenic	PM1_Strong, PS4_Moderate, PM2_Supporting, PM5, PM6, PP3, PP4
L13	2011	c.3964+1G>A	yes	p.(Val1281_Asp1322del)?	intron 31	loss of canonical splice donor site	splice error, probably exon 31 skipping with inframe deletion	Pathogenic	PVS1_strong, PM1_moderate, PM2_supporting, PM6, PP3, PP4
L14	1995	c.3208+5G>T	yes	p.(Asn1030_Ile1071del)	intron 25	loss of splice donor site predicted	skipping of exon 25 (evidence on mRNA)	Pathogenic	PVS1_strong, PS3, PM1_moderate, PM2_supporting, PM6, PP3, PP4	In publication: DELIEGF- deletion of fibrillin cDNA residues 389-514- G to T trnasversion at postion +5 of the splice donor site of the intron downstream from the deleted exon
L15	2005	c.3706T>C	yes	p.(Cys1236Arg)	29	missense	loss of essential Cys in EGF consensus sequence	Pathogenic	PM1_Strong, PS4_Moderate, PM2_Supporting, PM5, PM6, PP2, PP3, PP4
L16	2021	c.3706T>C	unknown	p.(Cys1236Arg)	29	missense	loss of essential Cys in EGF consensus sequence	Pathogenic	PM1_Strong, PS4_Moderate, PM2_Supporting, PM5, PP2, PP3, PP4
L17	2016	c.3143T>C	yes	p.(Ile1048Thr)	25	missense	new Threonine: is predicted to give O-glycosylation (Yin-O-Yang)	Likely pathogenic	PM2_supporting, PP3, PP4
L18	2006	Not available	yes	Not available	26	Not available	Not available	Not available	Not available
L19	1999	c.3095G>A	suspected	p.(Cys1032Tyr)	25	missense	loss of essential Cys in EGF consensus sequence	Pathogenic	PM1_Strong, PS4_Moderate, PM2_Supporting, PM5, PP2, PP3, PP4
L20	2016	c.3331T>C	yes	p.(Cys1111Arg)	26	missense	loss of essential Cys in EGF consensus sequence	Pathogenic	PM1_Strong, PS4_Moderate, PM2_Supporting, PM5, PM6, PP3, PP4
L21	1992	c.3220T>C	yes	p.(Cys1074Arg)	26	missense	loss of essential Cys in EGF consensus sequence	Pathogenic	PM1_Strong, PS4_Moderate, PM2_Supporting, PM5, PM6, PP3, PP4	In publication: C176R (T526-to-C)
L22	2004	c.3165T>G	yes	p.(Cys1055Trp)	25	missense	loss of essential Cys in EGF consensus sequence	Pathogenic	PM1_Strong, PS4_Moderate, PM2_Supporting, PM5, PM6, PP3, PP4
L23	2005	c.3965-2A>G	unknown	p.(Ile1323_Asp1363del)?	intron 31	loss of canonical splice acceptor site	splice error, probably exon 32 skipping with inframe deletion	Likely pathogenic	PVS1_strong, PM2_supporting, PP3, PP4	In publication: IVS31-2A>G
L24	2019	c.3208+5G>A	yes	p.(Asn1030_Ile1071del)	intron 25	loss of splice donor site predicted	skipping of exon 25 (evidence on mRNA in Hanseus et al, 1995)	Pathogenic	PVS1_strong, PS1, PM1_moderate, PM2_supporting, PM6, PP3, PP4
L25	2007	c.3256T>C	yes	p.(Cys1086Arg)	26	missense	loss of essential Cys in EGF consensus sequence	Pathogenic	PM1_Strong, PS4_Moderate, PM2_Supporting, PM5, PM6, PP3, PP4
L26	2007	c.3257G>A	somatic mosaicism in father	p.(Cys1086Tyr)	26	missense	loss of essential Cys in EGF consensus sequence	Pathogenic	PM1_Strong, PS4_Moderate, PM2_Supporting, PM5, PP2, PP3, PP4	Both parents were clinically unaffected but had 3 children diagnosed with eoMFS (of whom only one was included in current report, as the case description of the other two was too concise to use and no molecular testing had been performed on them). The mutant allele was found in low level mosaic form in blood, saliva, and sperm samples from the father.The father, who underwent an ophthalmological …
L27	2019	c.3143T>C	unknown	p.(Ile1048Thr)	25	missense	new Threonine: is predicted to give O-glycosylation (Yin-O-Yang)	Likely pathogenic	PM2_supporting, PM6, PP3, PP4
L28	2020	c.3589+528_3713-677del	yes	p.(Ser1202_Cys1242del)	29	large genomic deletion	loss of exon 29: inframe deletion in mRNA	Pathogenic	PVS1_strong, PS4_Moderate, PM2_Supporting, PM5, PM6, PP3, PP4	In publication: deletion mutation of exon 30- 1927bp, chr15-48776817-48778743del
L29	1999	c.3603_3668del	unknown	p.(Ser1202_Cys1223del)	29	inframe deletion	loss of three Cys residues in EGF consensus sequence	Pathogenic	PM1_strong, PM2_supporting, PM4, PM6, PP3, PP4	Father of patient had a marfanoid appearance, but he did not fulfill the internationally accepted diagnostic criteria for MFS, and genetic analysis was rejected.
L30	2004	c.3202_3204delinsCGG	unknown	p.(Cys1068Arg)	25	missense	loss of essential Cys in EGF consensus sequence	Pathogenic	PM1_strong, PM1_moderate, PM2_supporting, PP3, PP4	In publication described as two separate mutations on same alele
L31	2019	c.3965-935_4015del	yes	p.(Ile1323_Asp1363del)?	intron 31 into exon 32	large genomic deletion	predicted to result in skipping of exon 32 g.chr15-48776817-48778743del [GRCh37]	Pathogenic	PVS1_strong, PM6, M2_supporting, PP3, PP4	In publication: heterozygous 385 bp deletion (chr15:48474600-48474985) [GRCh38]
L32	2021	c.3964+1G>T	suspected	p.(Val1281_Asp1322del)?	intron 31	loss of canonical splice donor site	splice error, exon 31 skipping with inframe deletion; evidence on mRNA was shown by Boom for 3964+1G>A	Pathogenic	PVS1_strong, PM1_moderate, PM2_supporting, PP3, PP4

## Sheet: Legend
Legend
Abbreviations
aa	aminoacid
Cys	Cysteine
EGF	Epidermal Growth Factor
Suspected	Parents were clinically unaffected, but not both tested
De novo	Mutation was not found in either of the parents (genetically confirmed)
?	Predicted to lead to exon skipping. No mRNA analysis data was available as evidence of the effect of the variant.
References
1	Franken R, den Hartog AW, Radonic T, et al. Beneficial Outcome of Losartan Therapy Depends on Type of FBN1 Mutation in Marfan Syndrome. Circ Cardiovasc Genet. Apr 2015;8(2):383-8. doi:10.1161/CIRCGENETICS.114.000950
2	FBN1 Variant Curation Expert Panel. ACMG Classification Rules Specified for Fibrillin-1 (FBN1) Variants. Clinical Genome Resource. January 4, 2022, Accessed Oct 10, 2024, https://clinicalgenome.org/site/assets/files/7445/clingen_fbn1_acmg_specifications_v1.pdf
